# Supplementary material for: Nutritional Status of Children Under Five Years in the Slums of West Bengal, India: A Cross-Sectional Study on Prevalence, Characteristics, and Determinants
Source: Nutrients. 2025 Feb 28;17(5):853. doi: 10.3390/nu17050853 (PMC11902011; doi:10.3390/nu17050853)
Supplement: Supplementary file 1 [file nutrients-17-00853-s001.zip]

Archive with 1 entries (1 files):
- nutrients-3471749-supplementary.pdf
